# Supplementary material for: Forced Gradient Copolymer for Rational Design of Mussel-Inspired Adhesives and Dispersants
Source: Materials (Basel). 2022 Dec 27;16(1):266. doi: 10.3390/ma16010266 (PMC9822366; doi:10.3390/ma16010266)
Supplement: Supplementary file 1 [file materials-16-00266-s001.zip]

Archive with 1 entries (1 files):
- materials-2073960-supplementary.pdf
